# Supplementary material for: Preparation of Agarose Fluorescent Hydrogel Inserted by POSS and Its Application for the Identification and Adsorption of Fe3+
Source: Gels. 2021 Oct 18;7(4):173. doi: 10.3390/gels7040173 (PMC8544435; doi:10.3390/gels7040173)
Supplement: Supplementary file 1 [file gels-07-00173-s001.zip]

Archive with 1 entries (1 files):
- gels-1387656-supplementary.pdf
